# Supplementary material for: Phylogeny and Species Delimitation of Chinese Medicago (Leguminosae) and Its Relatives Based on Molecular and Morphological Evidence
Source: Front Plant Sci. 2021 Jan 13;11:619799. doi: 10.3389/fpls.2020.619799 (PMC7874099; doi:10.3389/fpls.2020.619799)
Supplement: Supplementary Table 4 — Morphological characters re-examined in Clades 1–5, respectively. [file Table_4.XLSX]

## Sheet: Clade 1
Morphological characters re-examined in Clade 1.
Species	Population code	Specimen	mature leaf length/mm	mature leaf width/mm	Serrate number of leaf margin	stipule length/mm	serrate number of stipule margin	number of flowers in inflorescence	flower length/mm	pod length/mm	pod width/mm	flower colour, bright yellow (1), yellow with violet (2), origin yellow with purple-aubergine (3) and yellowish-brown with central dark red to purple (4)	number of seeds in pod	pod have hair (1) or not (0)
Medicago edgeworthii	1	Medicago edgeworthii1	10.87	5.7	6	4.42	2	2	5.13	14.3	4.46	1	8	1
		Medicago edgeworthii2	10.78	6.36	8	4.41	2	2	4.66	14.3	4.76	1	8	1
		Medicago edgeworthii3	10.54	7.51	12	5.63	1	3	5.33	12.79	4.2	1	7	1
	2	Medicago edgeworthii4	11.46	7.15	8	4.26	2	1	5.88	15.89	5.2	1	8	1
		Medicago edgeworthii5	10.15	6.61	9	5.01	2	1	4.63	15.53	5.11	1	10	1
		Medicago edgeworthii6	10.15	6.14	8	4.49	2	2	4.44	12.8	3.73	1	8	1
	3	Medicago edgeworthii7	9.46	5.58	7	4.16	1	1	4.75	12.18	4.21	1	8	1
		Medicago edgeworthii8	8.38	7.03	9	3.85	1	1	5.63	16.5	4.93	1	9	1
		Medicago edgeworthii9	7.59	5.08	9	3.91	1	1	5	14.91	5.17	1	10	1
	4	Medicago edgeworthii10	11.6	5.61	6	3.45	0	1	8.07	18.55	5.08	1	10	1
		Medicago edgeworthii11	11.26	5.51	4	3.45	0	2	5.52	17.23	5.21	1	13	1
		Medicago edgeworthii12	12.43	5.15	6	3.36	0	1	5.16	16.04	5.24	1	10	1
	5	Medicago edgeworthii13	11.73	6.26	14	6.28	1	3	6.21	15.54	5.54	1	8	1
		Medicago edgeworthii14	13.32	6.77	12	7.37	0	3	5.66	14.29	4.91	1	6	1
		Medicago edgeworthii15	12.01	6.64	15	6.43	2	2	5.65	15.04	5.24	1	7	1
	6	Medicago edgeworthii16	8.04	4.99	12	5.43	0	2	4.61	9.69	4.13	1	5	1
		Medicago edgeworthii17	10.54	5.76	12	6.15	0	2	5.09	10.73	4.5	1	6	1
		Medicago edgeworthii18	11.91	5.26	10	5.25	0	2	5.57	14.81	5.08	1	7	1
	7	Medicago edgeworthii19	12.44	6.84	12	5.48	1	2	5.61	11.93	4.99	1	8	1
		Medicago edgeworthii20	10.84	5.66	10	5.08	1	2	6.02	14.17	4.63	1	7	1
		Medicago edgeworthii21	11.61	5.77	11	5.99	1	2	5.06	14.58	5.42	1	6	1
		Medicago edgeworthii22	9.36	5.64	13	5.19	1	2	5.92	12.87	4.5	1	5	1
		Medicago edgeworthii23	8.62	4.82	13	5.79	0	2	6.85	11.67	4.83	1	5	1
		Medicago edgeworthii24	10.01	5.65	9	4.71	2	2	6	13.39	4.75	1	6	1
Medicago platycarpos	1	Medicago platycarpos1	14.74	15.7	33	5.55	10	7	7.46	19.8	8.01	2	9	0
		Medicago platycarpos2	18.52	17.88	30	7.07	11	5	7.49	25.63	9.13	2	8	0
		Medicago platycarpos3	19.4	16.18	30	7.41	9	6	7.5	26.3	9.69	2	10	0
		Medicago platycarpos4	18.6	12.56	18	4.64	9	8	9.21	23.79	8.26	2	10	0
		Medicago platycarpos5	16.98	9.5	25	5.98	8	6	9.56	26.39	8.48	2	9	0
		Medicago platycarpos6	23.71	21.38	28	6.33	7	6	9.56	19.69	8.28	2	4	0
		Medicago platycarpos7	16.6	13.76	29	4.18	8	6	8.89	19.93	7.97	2	6	0
		Medicago platycarpos8	13.59	13.21	29	4.7	10	7	9.4	19.15	7.29	2	9	0
		Medicago platycarpos9	13.59	13.21	29	4.7	10	7	9.4	19.15	7.29	2	9	0
		Medicago platycarpos10	16.6	13.76	29	4.18	8	6	8.89	19.93	7.97	2	6	0
		Medicago platycarpos11	13.59	13.21	29	4.7	10	7	9.4	19.15	7.29	2	9	0
		Medicago platycarpos12	13.59	13.21	29	4.7	10	7	9.4	19.15	7.29	2	9	0
Medicago archiducis-nicolai	1	Medicago archiducis-nicolai1	14.61	9.83	12	5.22	10	4	7.64	12.31	6.44	3	6	0
		Medicago archiducis-nicolai2	7.6	7.13	8	4.08	9	3	6.14	16.2	6.67	3	5	0
		Medicago archiducis-nicolai3	14.49	9.8	7	5.43	11	3	7.46	16.4	7.12	3	7	0
	2	Medicago archiducis-nicolai4	16.71	15.98	14	6.08	2	2	7.82	11.68	4.39	3	5	0
		Medicago archiducis-nicolai5	15.59	12.98	15	7.58	2	1	7.36	14.77	5.84	3	3	0
		Medicago archiducis-nicolai6	12.81	11.11	8	6.27	3	2	7.01	11.68	4.39	3	5	0
	3	Medicago archiducis-nicolai7	10.54	10.73	13	5.15	11	10	7.82	19.02	5.23	3	5	0
		Medicago archiducis-nicolai8	10.83	11.5	12	6.61	12	5	7.36	17.12	4.91	3	6	0
		Medicago archiducis-nicolai9	11.22	11.61	9	6.51	12	2	7.01	16.35	5.5	3	4	0
	4	Medicago archiducis-nicolai10	15.6	11.3	10	8.77	10	4	7.64	12.31	6.44	3	4	0
		Medicago archiducis-nicolai11	16.74	11.7	6	6.09	5	3	6.14	16.2	6.67	3	4	0
		Medicago archiducis-nicolai12	13.39	11.37	12	9.43	6	3	7.46	16.4	7.12	3	4	0
	6	Medicago archiducis-nicolai13	11.96	10.73	8	5.15	6	10	7.82	19.02	5.23	3	7	0
		Medicago archiducis-nicolai14	13.04	10.71	10	5.62	6	5	7.36	17.12	4.91	3	6	0
		Medicago archiducis-nicolai15	12.98	9.01	12	5.15	8	2	7.01	16.35	5.5	3	7	0
	8	Medicago archiducis-nicolai16	7.61	5.82	10	2.17	2	3	7.64	13.12	5.32	3	3	0
		Medicago archiducis-nicolai17	6.09	5.12	12	2.23	1	2	6.14	12.81	5.6	3	3	0
		Medicago archiducis-nicolai18	5.85	5.59	15	2.13	2	1	7.46	11.21	4.16	3	5	0
	9	Medicago archiducis-nicolai19	15.55	10.88	25	10.06	14	2	7.82	9.95	3.65	3	4	0
		Medicago archiducis-nicolai20	13.97	10.6	20	15	12	4	7.36	9.34	3.12	3	4	0
		Medicago archiducis-nicolai21	16.76	11.25	25	13.65	12	3	7.01	10.14	3.91	3	3	0
	10	Medicago archiducis-nicolai22	16.32	11.35	25	7.22	3	2	7.64	13.12	5.32	3	3	0
		Medicago archiducis-nicolai23	16.62	10.91	28	8.5	4	2	6.14	12.81	5.6	3	3	0
		Medicago archiducis-nicolai24	15.82	9.06	29	8.17	5	3	7.46	11.21	4.16	3	5	0
	14	Medicago archiducis-nicolai25	8.71	8.19	13	3.52	11	2	6.82	9.95	3.65	3	4	0
		Medicago archiducis-nicolai26	8.82	6.46	12	4.83	7	2	6.14	9.34	3.12	3	4	0
		Medicago archiducis-nicolai27	7.26	6.62	10	3.7	5	3	6.37	10.14	3.91	3	3	0
	17	Medicago archiducis-nicolai28	9.06	10.4	10	6.16	6	3	7.82	11.93	4.58	3	5	0
		Medicago archiducis-nicolai29	11.07	9.22	12	6.61	8	1	7.36	8.74	3.93	3	3	0
		Medicago archiducis-nicolai30	10.35	9.2	11	5.27	7	2	7.01	9.84	3.52	3	4	0
	21	Medicago archiducis-nicolai31	12.45	11.56	18	6.42	6	3	7.64	16.64	6.54	3	6	0
		Medicago archiducis-nicolai32	10.99	10.59	18	6.51	6	3	6.14	14.36	6.54	3	6	0
		Medicago archiducis-nicolai33	11.64	11.75	17	6.53	4	3	7.46	14	5.79	3	5	0
	25	Medicago archiducis-nicolai34	14.03	8.34	18	6.7	2	4	7.82	16.64	6.54	3	6	0
		Medicago archiducis-nicolai35	11.68	8.08	20	6.15	2	2	7.36	14.36	6.54	3	6	0
		Medicago archiducis-nicolai36	10.63	7.14	17	7.09	1	4	7.01	14	5.79	3	5	0
	27	Medicago archiducis-nicolai37	11.46	7.06	15	5	8	2	7.64	15.23	5.75	3	5	0
		Medicago archiducis-nicolai38	9.45	6.93	17	5.36	10	3	6.14	16.25	5.25	3	4	0
		Medicago archiducis-nicolai39	9.53	6.38	14	5.8	6	2	7.46	14.87	4.7	3	5	0
Medicago ruthenica	3	Medicago ruthenica1	13.95	5.02	28	4.14	1	7	6.83	13.31	4.18	4	6	0
		Medicago ruthenica2	13.24	2.97	24	4.14	2	5	7.14	14.35	3.85	4	5	0
		Medicago ruthenica3	13.9	4.49	28	3.11	1	6	8.17	14.63	4.23	4	5	0
	5	Medicago ruthenica4	12.82	5.43	31	3.83	5	5	8.7	13.61	5.09	4	6	0
		Medicago ruthenica5	14.01	7.12	30	4.32	5	9	7.07	20.6	5.66	4	5	0
		Medicago ruthenica6	12.5	5.01	32	5.43	5	4	6.54	14.74	4.76	4	7	0
	6	Medicago ruthenica7	17.25	9.31	33	3.69	3	7	8.84	13.31	4.18	4	5	0
		Medicago ruthenica8	16.11	7.9	37	3.2	2	7	9.48	14.35	3.85	4	4	0
		Medicago ruthenica9	15.82	8.1	33	4.63	3	4	10.09	14.63	4.23	4	3	0
	8	Medicago ruthenica10	16.24	7.07	28	6.9	1	9	8.06	10.83	4.57	4	4	0
		Medicago ruthenica11	15.8	7.91	26	5.53	1	11	6.37	11.65	4.24	4	6	0
		Medicago ruthenica12	19.09	8.82	24	4.64	1	5	7.53	14.04	4.67	4	5	0
	9	Medicago ruthenica13	9.79	4.97	28	2.73	1	7	9.07	19.15	4.48	4	8	0
		Medicago ruthenica14	13.48	5.03	29	2.36	2	5	8.07	17.86	4.84	4	4	0
		Medicago ruthenica15	10.44	5.34	27	2.99	1	7	8.77	15.62	4.73	4	3	0
	10	Medicago ruthenica16	16.55	4.29	10	2.53	0	3	7.24	13.69	4.57	4	2	0
		Medicago ruthenica17	13.76	2.67	8	2.72	0	2	6.73	11.28	4.37	4	4	0
		Medicago ruthenica18	10.16	2.36	6	2.84	0	2	7.47	13.77	4.86	4	3	0
	13	Medicago ruthenica19	13.67	1.78	5	2.79	0	4	9.07	14.12	5.66	4	4	0
		Medicago ruthenica20	12.62	1.69	4	2.8	0	3	8.07	13.66	5.63	4	3	0
		Medicago ruthenica21	12.51	1.4	6	2.8	0	2	8.77	14.52	5.46	4	2	0
	14	Medicago ruthenica22	9.28	2.5	10	2.54	0	5	8.67	12.58	4.92	4	4	0
		Medicago ruthenica23	8.01	1.78	11	2.26	0	2	8.52	11.64	4.97	4	3	0
		Medicago ruthenica24	9.4	2.86	10	2.16	0	2	9.38	11.1	4.8	4	2	0
	15	Medicago ruthenica25	21.07	2.55	6	4.39	0	7	8.04	13.61	4.89	4	4	0
		Medicago ruthenica26	22.78	2.21	5	4.55	0	6	8.33	15.19	5.56	4	6	0
		Medicago ruthenica27	16.01	3.86	6	3.9	0	3	7.99	16.86	6.29	4	2	0
	18	Medicago ruthenica28	7.85	3.49	19	2.98	5	5	5.62	8.89	3.36	4	3	0
		Medicago ruthenica29	8.3	3.2	18	2.81	6	6	5.65	10.83	4.57	4	3	0
		Medicago ruthenica30	7.3	3.6	19	3.01	1	4	6.59	11.65	4.24	4	3	0
	19	Medicago ruthenica31	12.76	9.32	33	7	6	10	8.7	12.43	4.83	4	4	0
		Medicago ruthenica32	16.15	8.05	33	7.28	6	14	7.07	12.45	4.43	4	5	0
		Medicago ruthenica33	16	9.01	32	6.57	6	9	6.54	14.13	4.65	4	4	0
	20	Medicago ruthenica34	16.41	11.66	26	4.91	6	5	8.84	17.82	5.51	4	5	0
		Medicago ruthenica35	17.22	10.81	40	6.56	6	9	9.48	15.7	4.59	4	6	0
		Medicago ruthenica36	17.89	10.41	42	5.17	9	6	10.09	16.13	5.32	4	5	0
	21	Medicago ruthenica37	12.24	6.45	24	4.42	5	3	5.68	12.43	4.83	4	5	0
		Medicago ruthenica38	11.56	5.4	21	4.23	5	3	6.05	12.45	4.43	4	5	0
		Medicago ruthenica39	14.44	4.47	25	3.75	5	4	6.12	14.13	4.65	4	6	0
	22	Medicago ruthenica40	17.8	6.63	30	5.78	7	6	7.14	15.66	4.54	4	4	0
		Medicago ruthenica41	15.38	7.78	39	5.52	4	12	7.04	12.51	4.4	4	5	0
		Medicago ruthenica42	15.87	7.28	30	6.73	6	6	6.77	13.83	4.61	4	4	0
	23	Medicago ruthenica43	19.52	6.05	33	5.22	6	13	8.67	14.44	3.56	4	4	0
		Medicago ruthenica44	18.32	10.71	30	5.23	5	10	8.52	15.07	4.65	4	4	0
		Medicago ruthenica45	19.06	8.68	32	4.08	5	8	9.38	14.81	4.45	4	3	0

## Sheet: Clade 2
Morphological characters re-examined in Clade 2.
Species	Population code	specimen	mature leaf length/width	petiole length/mm	Serrate number of leaf margin	stipule length/mm	serrate number of stipule margin	pedicels length/inflorescence length	number of flowers in inflorescence	flower length/mm	pod length/width	number of seeds in pod	spiral number of pod	pod have hair (1) or not (0)	flower colour, yellow (1), purple (2)	carine length greater than wing length (1), less (0)
Medicago truncatula	1	Medicago truncatula1	1.46365	17.63	17	9.02	6	2.01656	2	7.14	2.77891	8	4	1	1	1
		Medicago truncatula2	1.66243	19.7	20	8.59	8	2.0869	3	5.79	3.19824	8	4	1	1	1
		Medicago truncatula3	1.50633	27.72	20	8.42	8	2.28431	2	7.81	2.48882	9	5	1	1	1
		Medicago truncatula4	1.37675	20.37	16	7.22	7	1.13304	2	6.63	3.79921	10	4	1	1	1
		Medicago truncatula5	1.66495	21.22	19	10.1	6	1.92914	2	6.79	2.11765	10	5	1	1	1
		Medicago truncatula6	1.4331	11.98	20	11.05	6	3.01173	2	7.77	2.61511	8	5	1	1	1
		Medicago truncatula7	1.56596	21.39	22	8.97	7	2.63937	2	7.81	3.36614	7	5	1	1	1
		Medicago truncatula8	1.55426	23.66	23	9.53	8	2.06095	3	7.8	2.80731	9	5	1	1	1
		Medicago truncatula9	1.4721	25.95	24	8.59	9	2.19137	2	7.54	2.76125	10	6	1	1	1
		Medicago truncatula10	1.48876	24.86	12	8.56	7	2.41191	2	7.65	2.83813	10	6	1	1	1
		Medicago truncatula11	1.73373	21.35	15	9.21	8	1.85877	3	7.86	2.86913	8	5	1	1	1
		Medicago truncatula12	1.75026	18.56	20	8.63	8	2.13295	3	7.01	3.50725	8	6	1	1	1
Medicago sativa	1	Medicago sativa1	4.91444	8.35	20	14.7	5	0.782226	17	10.45	2.5404	5	2	1	2	0
		Medicago sativa2	5.56687	6.62	20	9.71	4	0.695705	22	11.35	2.67416	8	2	1	2	0
		Medicago sativa3	3.37413	6.14	16	12.6	5	0.824437	18	10.56	2.53439	6	2.5	1	2	0
	2	Medicago sativa4	2.64938	9.15	13	9.48	0	1.33344	19	10.42	2.62121	7	2	1	2	0
		Medicago sativa5	2.56796	12.37	12	7.55	0	1.51209	19	10.44	2.3427	8	2	1	2	0
		Medicago sativa6	2.56675	6.92	11	6.03	0	0.99514	16	10.43	2.73016	6	2.5	1	2	0
	3	Medicago sativa7	2.69293	12.73	15	7.87	0	1.67072	15	10.06	2.49275	7	2	1	2	0
		Medicago sativa8	2.54869	10.92	10	7.4	0	1.67564	10	10.95	2.29694	8	2	1	2	0
		Medicago sativa9	3.09629	8.89	10	6.94	0	1.2	11	11.73	2.35874	6	2.5	1	2	0
	4	Medicago sativa10	4.62704	9.62	9	7.5	2	1.12874	18	10.96	2.5404	7	3	1	2	0
		Medicago sativa11	4.47216	6.77	11	7.38	2	0.906411	24	10.3	2.67416	8	3	1	2	0
		Medicago sativa12	4.50965	8.68	10	5.72	2	0.814713	19	10.76	2.53439	6	2	1	2	0
	5	Medicago sativa13	4.42094	8.9	10	6.6	0	1.13554	9	9.33	2.62121	7	2	1	2	0
		Medicago sativa14	4.40162	6.96	9	6.55	0	1.07287	19	10.65	2.3427	8	2	1	2	0
		Medicago sativa15	4.49307	8.4	9	6.46	0	1.49558	25	10.57	2.73016	6	2.5	1	2	0
	6	Medicago sativa16	2.19886	15.56	28	11.21	4	1.21622	15	10.21	2.95745	7	3	1	2	0
		Medicago sativa17	2.35971	15.56	30	11.49	5	1.06405	18	10.15	3.08889	8	3	1	2	0
		Medicago sativa18	2.789	16.51	24	10.03	6	1.22766	19	11.95	3.09189	6	2	1	2	0
	9	Medicago sativa19	4.23866	5.97	4	6.79	0	1.27812	13	11.01	2.49275	7	3	1	2	0
		Medicago sativa20	3.8207	5.97	9	5.02	0	1.33088	12	9.33	2.29694	8	3	1	2	0
		Medicago sativa21	4.24129	5.89	8	6.23	0	1.44489	14	10.56	2.35874	8	2	1	2	0
Medicago × varia	1	Medicago × varia1	2.3664	8.43	10	8.03	2	0.393704	9	7.48	2.5404	3	1	1	2	0
		Medicago × varia2	2.27778	5.55	14	7.56	2	0.648469	10	7.64	2.67416	3	1.5	1	2	0
		Medicago × varia3	3.46502	9.21	7	7.95	2	0.739247	10	8.05	2.53439	3	1	1	2	0
		Medicago × varia4	3.12775	9.34	12	5.2	2	1.09508	4	7.64	2.62121	5	1.5	1	2	0
		Medicago × varia5	2.40391	7.54	14	4.1	1	1.74609	2	7.78	2.3427	5	1	1	2	0
		Medicago × varia6	2.08437	8.43	16	5.27	1	1.2339	6	6.16	2.73016	4	1	1	2	0
		Medicago × varia7	2.00113	13.08	10	9.7	5	1.336	7	6.7	2.95745	6	1.5	1	2	0
		Medicago × varia8	2.7633	10.46	14	10.31	5	1.11138	9	7.11	3.08889	5	1.5	1	2	0
		Medicago × varia9	1.99317	12.97	12	8.88	4	1.23587	8	7.25	3.09189	4	1	1	2	0
		Medicago × varia10	2.70445	9.08	10	7.26	7	0.889421	8	8.91	2.70745	3	1.5	1	2	0
		Medicago × varia11	2.94205	8.61	10	7.76	7	1.14662	11	9.88	2.92697	3	1	1	2	0
		Medicago × varia12	2.20955	14.36	11	8.09	7	1.15828	12	9.05	2.45455	3	1	1	2	0
	2	Medicago × varia13	3.33333	13.08	8	4.96	3	1.56134	15	8.36	3.40957	5	1.5	1	2	0
		Medicago × varia14	2.8125	11.49	6	6.53	3	1.23676	18	8.9	3.30337	5	1.5	1	2	0
		Medicago × varia15	2.35938	10.98	8	5.58	2	2.04348	9	7.35	3.20707	4	1	1	2	0
		Medicago × varia16	4.53137	6.91	10	6.63	2	1.22898	8	6.21	2.5404	6	1	1	2	0
		Medicago × varia17	4.2099	11.19	9	6.96	1	1.3299	10	8.25	2.67416	5	1	1	2	0
		Medicago × varia18	4.2615	6.88	11	7.64	2	1.22637	6	6.48	2.53439	4	1	1	2	0
		Medicago × varia19	3.0138	13.07	15	14.2	7	0.76736	12	8.36	2.62121	5	1.5	1	2	0
		Medicago × varia20	3.17937	7.01	13	13.5	7	0.806642	12	8.9	2.3427	5	1.5	1	2	0
		Medicago × varia21	3.61034	6.77	12	12.72	7	1.96464	13	7.35	2.73016	4	1.5	1	2	0
		Medicago × varia22	3.02237	7.96	8	8.11	4	0.903461	13	8.38	2.95745	6	1.5	1	2	0
		Medicago × varia23	1.86162	6.83	9	8.11	5	1.15669	10	8.67	3.08889	5	1.5	1	2	0
		Medicago × varia24	2.28676	8.13	8	8	4	0.868024	7	7.12	3.09189	4	1.5	1	2	0
	3	Medicago × varia25	3.02764	3.92	4	4.95	1	0.643304	9	8.36	2.70745	3	1.5	1	2	0
		Medicago × varia26	4.64839	8.72	5	6.01	1	1.22349	10	8.9	2.92697	3	1.5	1	2	0
		Medicago × varia27	4.78363	10.2	5	7.37	1	1.09035	12	7.35	2.45455	3	1.5	1	2	0
	4	Medicago × varia28	2.26364	2.41	5	2.79	0	1.34317	9	8.55	3.40957	5	1.5	1	2	0
		Medicago × varia29	3.07617	2.22	6	3.48	0	1.20074	9	8.02	3.30337	5	1.5	1	2	0
		Medicago × varia30	3.07286	2.56	5	3.01	0	2.14228	5	8.33	3.20707	4	1.5	1	2	0
	5	Medicago × varia31	3.32587	8.4	3	3.91	0	1.71214	7	7.48	2.95745	6	1	1	1	0
		Medicago × varia32	3.87047	9.03	3	3.35	0	1.33479	7	6.64	3.08889	5	1	1	1	0
		Medicago × varia33	3.32418	6.82	3	3.65	0	1.39875	8	6.83	3.09189	4	1.5	1	1	0
Medicago falcata	1	Medicago falcata1	3.0626	13.87	12	8.89	0	1.19417	14	9.67	4.22768	6	0.5	1	2	0
		Medicago falcata2	2.78926	16.26	14	10.12	0	0.826018	7	7.33	4.61951	4	0.5	1	2	0
		Medicago falcata3	3.31586	18.51	12	6.63	0	1.07094	12	9.32	3.91085	3	0.5	1	2	0
	2	Medicago falcata4	2.74595	6.09	8	8.93	0	1.09127	13	7.32	4.22768	5	0.3	1	1	0
		Medicago falcata5	4.87132	7.08	9	8.93	0	1.54004	12	7.58	4.61951	5	0.3	1	1	0
		Medicago falcata6	3.34649	10.57	10	8.25	0	1.34336	19	6.41	3.91085	4	0.3	1	1	0
	3	Medicago falcata7	4.54416	4.19	9	7.83	2	0.937565	13	7.42	4.22768	4	1.5	1	1	0
		Medicago falcata8	3.74182	6.17	8	8.08	2	1.0194	10	8.79	4.61951	3	1	1	1	0
		Medicago falcata9	3.04326	9.58	10	7.05	2	0.826827	11	7.28	3.91085	5	1	1	1	0
	4	Medicago falcata10	2.0758	10.39	3	6.86	2	1.17439	12	8.3	3.43243	4	0.5	1	1	0
		Medicago falcata11	2.62461	9.79	3	5.57	2	0.815345	16	8.3	3.69091	5	0.5	1	1	0
		Medicago falcata12	2.41524	11.8	3	8.9	2	0.908404	15	7.14	3.25862	3	0.5	1	1	0
	5	Medicago falcata13	2.73466	7.21	3	5.65	2	1.59507	3	7.04	3.09417	4	0.5	1	1	0
		Medicago falcata14	2.01238	10.31	3	11.86	2	1.59715	4	7.56	2.67586	5	0.75	1	1	0
		Medicago falcata15	2.58017	15.26	3	5.63	2	0.874893	3	7.21	2.81633	5	1	1	1	0
	6	Medicago falcata16	4.14088	4.08	8	6.35	7	1.37365	14	7.5	3.7874	3	0	1	1	0
		Medicago falcata17	3.97872	3.46	15	7.77	5	0.720793	15	7.19	3.36861	4	0	1	1	0
		Medicago falcata18	4.09016	3.21	8	6.87	6	0.646325	16	6.52	3.02685	3	0	1	1	0
Medicago polymorpha	1	Medicago polymorpha1	1.36374	8.39	14	5.43	10	3.11012	6	2.65	2.26087	5	2	0	1	0
		Medicago polymorpha2	1.44035	14.21	13	6.53	9	2.06143	5	3.01	2.15169	6	2	0	1	0
		Medicago polymorpha3	1.46465	9.68	15	6.79	8	1.43342	5	3.01	1.9598	5	2	0	1	0
	2	Medicago polymorpha4	1.25893	6.49	9	4.39	9	1.56763	2	3.12	2.39045	4	2	0	1	0
		Medicago polymorpha5	1.30565	6.54	11	4.98	8	1.08895	3	2.74	1.75072	5	2	0	1	0
		Medicago polymorpha6	1.23548	6.49	9	4.99	7	1.59811	4	2.74	2.00843	4	2	0	1	0
	4	Medicago polymorpha7	1.39234	7.01	13	3.56	7	2.57092	2	2.67	1.98013	5	3	0	1	0
		Medicago polymorpha8	1.2601	4.35	12	3.61	8	1.88956	1	2.76	2.10592	5	2	0	1	0
		Medicago polymorpha9	1.24804	6.49	14	3.7	7	1.73538	2	4.01	2.15942	5	3	0	1	0
	6	Medicago polymorpha10	1.24508	8.29	10	3.79	9	1.62198	3	2.86	1.88418	4	2	0	1	0
		Medicago polymorpha11	1.56781	9.91	11	3.82	9	1.46788	2	3.36	2.33151	5	2	0	1	0
		Medicago polymorpha12	1.39773	14.18	9	3.96	8	1.4925	3	3.35	2.19938	6	2	0	1	0
	7	Medicago polymorpha13	1.51578	8.5	9	6.41	7	1.1015	1	2.82	2.38841	6	2	0	1	0
		Medicago polymorpha14	1.56865	10.36	10	4.24	8	1.29057	1	2.82	2.36712	5	2	0	1	0
		Medicago polymorpha15	1.02915	9.09	7	5.55	7	1.02165	1	2.74	2.51084	6	2	0	1	0
	8	Medicago polymorpha16	0.899433	73.87	27	7.2	10	1.11266	2	2.74	2.57143	5	3	0	1	0
		Medicago polymorpha17	1.02217	66.54	0	6.09	9	1.24364	2	3.12	2.28451	5	2	0	1	0
		Medicago polymorpha18	0.925863	47.06	24	8.02	10	1.02165	2	2.74	2.46667	6	2	0	1	0
Medicago minima	1	Medicago minima1	2.24606	7.11	5	6.19	2	1.13708	3	3.61	1.78125	4	3	1	1	0
		Medicago minima2	2.0089	3.54	6	5.07	2	0.822622	4	3.58	2	5	3	1	1	0
		Medicago minima3	1.64156	2.26	5	4.98	1	1.2421	3	3.29	2.23438	6	3	1	1	0
	2	Medicago minima4	2.3092	4.93	15	5.23	0	0.903394	4	3.82	2.23673	5	3	1	1	0
		Medicago minima5	2.18375	3.53	11	3.43	0	1.94661	4	3.85	2.05078	7	3	1	1	0
		Medicago minima6	1.82482	2.9	10	4.23	0	2.48221	4	3.72	2.08547	8	3	1	1	0
	3	Medicago minima7	1.9966	2.8	6	4.85	0	0.761473	3	3.61	2.9205	7	3	1	1	0
		Medicago minima8	2.84932	1.45	3	4.12	0	0.893959	3	3.58	2.3705	6	3	1	1	0
		Medicago minima9	2.15616	2.48	5	4.13	0	0.977808	3	3.29	2.06969	8	2	1	1	0
	4	Medicago minima10	2.13548	3.71	9	4.25	3	1.4036	3	3.82	1.81533	4	3	1	1	0
		Medicago minima11	2.28108	2.7	10	4.71	2	0.924681	4	3.85	2.20814	5	3	1	1	0
		Medicago minima12	1.74165	3.2	8	5.35	2	1.05679	5	3.72	2.44811	6	3	1	1	0
	5	Medicago minima13	2.08503	5.56	11	5.33	3	1.83073	7	3.61	1.94902	5	3	1	1	0
		Medicago minima14	1.68576	6.69	12	5.61	4	1.61963	8	3.58	2.06391	7	2	1	1	0
		Medicago minima15	2.1588	4.93	14	5.36	3	2.00664	6	3.29	2	8	3	1	1	0
	6	Medicago minima16	1.36657	19.31	5	5.38	0	2.38608	4	3.82	1.98712	5	3	1	1	0
		Medicago minima17	1.17799	12.1	5	5.73	0	1.74762	5	3.85	2.25641	7	2	1	1	0
		Medicago minima18	1.68166	32.01	7	6.22	0	1.22497	3	3.72	1.7037	8	3	1	1	0
	7	Medicago minima19	1.98752	7.76	10	6.17	3	2.7983	7	3.82	2.04706	7	3	1	1	0
		Medicago minima20	2.06399	11.17	12	5.56	3	2.58333	7	3.85	2.29218	6	3	1	1	0
		Medicago minima21	1.79331	12.84	11	5.76	4	2.67975	6	3.72	2.06122	8	3	1	1	0
	8	Medicago minima22	0.900558	26.05	16	7.61	1	1.93132	5	3.61	2.46188	7	3	1	1	0
		Medicago minima23	0.821535	45.27	12	7.43	1	1.69666	6	3.58	2.39655	6	3	1	1	0
		Medicago minima24	0.883254	45.47	12	7.43	1	2.37357	5	3.29	2.24569	8	3	1	1	0
Medicago lupulina	1	Medicago lupulina1	1.75288	3.92	9	5.93	1	2.01472	18	1.51	1.0947	1	0	1	1	0
		Medicago lupulina2	1.98176	5.17	15	6.93	1	2.55382	18	1.52	1.18824	1	0	1	1	0
		Medicago lupulina3	1.99746	2.23	7	4.74	1	2.85626	8	1.76	1.5	1	0	1	1	0
	2	Medicago lupulina4	1.86551	2.62	11	2.9	1	2.1028	6	1.38	1.22596	1	0	1	1	0
		Medicago lupulina5	2.09459	1.8	12	3.2	1	2.33374	5	1.51	1.29245	1	0	1	1	0
		Medicago lupulina6	2.06349	3.59	12	2.8	1	1.92899	6	1.52	1.38326	1	0	1	1	0
	3	Medicago lupulina7	1.3604	37.09	18	5.98	2	2.22531	15	2.52	1.57576	1	0	1	1	0
		Medicago lupulina8	1.04416	41.54	19	8.62	3	3.71925	13	2.17	1.46512	1	0	1	1	0
		Medicago lupulina9	1.64153	63.6	17	5.4	1	2.80289	16	2.43	1.85065	1	0	1	1	0
	4	Medicago lupulina10	1.15973	5.25	9	6.72	3	3.23769	10	1.34	1.14354	1	0	1	1	0
		Medicago lupulina11	1.38302	5.32	8	6.03	3	3.10429	12	1.85	1.31892	1	0	1	1	0
		Medicago lupulina12	1.11498	3.8	13	6.52	3	2.53478	10	1.72	1.12136	1	0	1	1	0
	5	Medicago lupulina13	1.32587	4.98	13	6.48	1	1.90882	8	1.34	1.18841	1	0	1	1	0
		Medicago lupulina14	1.47745	17.21	14	6.78	1	1.80378	7	1.71	1.25592	1	0	1	1	0
		Medicago lupulina15	1.43685	11.76	10	6.78	1	2.83929	9	1.56	1.27363	1	0	1	1	0
	6	Medicago lupulina16	1.98566	10.72	8	4.88	3	4.74021	5	1.9	1.20952	1	0	1	1	0
		Medicago lupulina17	1.69231	9.18	5	6.8	2	4.98664	5	1.64	1.09865	1	0	1	1	0
		Medicago lupulina18	1.57509	9.23	5	5.01	3	5.03172	6	1.88	1.24378	1	0	1	1	0
	7	Medicago lupulina19	1.0591	6.68	10	7.67	3	5.05156	13	1.63	1.38028	1	0	1	1	0
		Medicago lupulina20	1.28331	10.71	12	6.43	3	2.32009	8	1.63	1.30047	1	0	1	1	0
		Medicago lupulina21	1.32417	8.8	16	6.49	3	2.9322	10	1.38	1.39801	1	0	1	1	0
	9	Medicago lupulina22	1	32.88	13	8.01	7	2.63966	15	1.76	1.57576	1	0	1	1	0
		Medicago lupulina23	1.34217	22.94	14	5.93	8	3.09278	13	2.41	1.46512	1	0	1	1	0
		Medicago lupulina24	1.31633	16.86	12	7.48	8	3.8021	10	1.45	1.85065	1	0	1	1	0
	10	Medicago lupulina25	1.14017	9.46	11	6.16	1	4.46053	9	1.97	1.3202	1	0	1	1	0
		Medicago lupulina26	1.20672	6.88	7	4.45	3	2.79453	10	1.43	1.30964	1	0	1	1	0
		Medicago lupulina27	1.04372	8.21	10	4.25	1	3.88771	10	2.07	1.4023	1	0	1	1	0
	12	Medicago lupulina28	1.34273	3.83	18	6.35	5	3.31766	15	1.61	1.2973	1	0	1	1	0
		Medicago lupulina29	1.46299	2.68	16	6.71	6	3.3511	15	1.73	1.35955	1	0	1	1	0
		Medicago lupulina30	1.4846	3.83	18	7.05	5	2.41459	13	1.87	1.25943	1	0	1	1	0

## Sheet: Clade 3
Morphological characters re-examined in Clade 3.
Species	Population code	specimen	mature leaf length/mm	mature leaf width/mm	Serrate number of leaf margin	petiole length/mm	stipule length/mm	serrate number of stipule margin	pedicels length/mm	number of flowers in inflorescence	flower length/mm	pod length/mm	pod shape, straight (1), curve (2)	number of seeds in pod
Medicago orthoceras	1	Medicago orthoceras1	8.79	5.41	13	6.32	2.94	2	4.6	3	5.02	33.94	1	12
		Medicago orthoceras2	8.82	4.45	11	5.53	3.46	2	4.6	3	5.03	31.09	1	10
		Medicago orthoceras3	9.24	5.56	11	6.31	4.28	2	4.36	3	4.91	31.58	1	10
		Medicago orthoceras4	8.91	5.41	12	5.14	4.46	2	3.21	3	4.3	35.11	1	12
		Medicago orthoceras5	8.09	4.32	11	6.17	3.9	2	4.38	3	4.3	32.4	1	10
		Medicago orthoceras6	8.04	4.88	10	5.74	3.89	2	4.73	4	3.66	32.48	1	10
	2	Medicago orthoceras7	11.29	6.73	13	6.72	3.7	2	4.2	3	3.98	29.18	1	11
		Medicago orthoceras8	12.12	7.69	13	6.23	3.6	2	4.05	3	4.15	32.65	1	11
		Medicago orthoceras9	10.89	7.95	14	6.23	3.45	2	3.22	4	5.25	33.41	1	11
	3	Medicago orthoceras10	10.76	7.89	14	8.3	4.84	2	4.61	5	3.98	32.87	1	10
		Medicago orthoceras11	10.63	7.3	13	6.43	3.89	2	5.02	4	4.15	35.73	1	9
		Medicago orthoceras12	11.23	6.95	12	7.2	3.9	2	3.95	3	5.25	23.8	1	8
	4	Medicago orthoceras13	8.97	4.88	10	6.44	4.16	2	4.34	3	5.02	27.04	1	9
		Medicago orthoceras14	8.49	4.26	10	6.44	3.02	2	4.03	3	5.03	29.46	1	8
		Medicago orthoceras15	8.22	4.92	10	6.57	3.39	2	3.51	4	4.91	22.34	1	8
Trigonella cancellata	1	Trigonella cancellata1	8.37	6.32	14	5.24	4.38	1	15.85	5	3.47	21.81	2	5
		Trigonella cancellata2	8.42	6.69	11	7.18	4.34	1	18.91	4	3.4	20.33	2	4
		Trigonella cancellata3	8.42	6.72	12	6.32	3.93	1	17.15	4	3.05	21.53	2	5
	2	Trigonella cancellata4	7.14	4.91	12	6.42	3.78	1	14.07	4	4.03	18.96	2	6
		Trigonella cancellata5	6.43	3.69	12	7.44	3.37	1	15.35	4	5.52	16	2	6
		Trigonella cancellata6	7.35	4.12	12	6.56	4.47	1	14.13	4	5.16	16.75	2	5
	3	Trigonella cancellata7	7.03	5.84	10	5.64	3.18	2	17.7	6	4.83	19.97	2	6
		Trigonella cancellata8	8.06	5.8	11	5.92	5.16	2	20.86	5	4.02	21.31	2	6
		Trigonella cancellata9	8.59	6.41	12	6.34	5.06	2	19.26	3	3.61	20.62	2	7
	4	Trigonella cancellata10	7.12	6.38	11	6.38	3.31	1	20.26	3	4.28	21.84	2	6
		Trigonella cancellata11	7.42	6.01	11	7.23	3.91	1	20.58	3	3.36	20.58	2	6
		Trigonella cancellata12	6.93	5.49	11	6.75	3.71	1	20.3	3	3.87	18.87	2	5
Trigonella arcuata	1	Trigonella arcuata1	4.76	2.78	12	1.83	3.37	6	1.61	2	3.23	19.47	2	7
		Trigonella arcuata2	4.18	2.14	11	1.76	3.62	7	1.7	2	3.54	17.64	2	6
		Trigonella arcuata3	4.08	2.32	11	1.82	2.76	6	1.65	3	3.46	11.97	2	4
		Trigonella arcuata4	4.86	2.78	12	1.83	3.37	6	2.63	3	4.56	16.05	2	7
		Trigonella arcuata5	4.28	2.54	12	1.56	3.62	7	1.94	2	4.23	14.73	2	4
Medicago monantha	1	Medicago monantha1	9.64	5.97	12	5.69	5.11	1	3.14	2	5.6	51.51	1	15
		Medicago monantha2	9.67	6.2	13	5.35	4.47	1	3.99	2	5.51	53.92	1	15
		Medicago monantha3	8.99	5.15	12	8.49	3.89	1	3.68	2	4.43	45.38	1	15
		Medicago monantha4	9.34	5.48	13	8.22	4.83	2	3.11	2	5.55	61.4	1	13
		Medicago monantha5	9.88	5.43	13	8.84	5.25	2	3.98	2	5.59	47.49	1	13
		Medicago monantha6	9.97	6.09	13	7.97	4.93	2	3.9	2	5.15	51.98	1	14
		Medicago monantha7	8.16	5.72	11	5.72	4.2	2	3.23	2	4.65	46.72	1	15
		Medicago monantha8	10.86	6.07	13	5.47	5.51	2	3.91	2	4.65	40.43	1	14
		Medicago monantha9	10.03	5.28	12	7.22	6.01	2	3.29	2	4.85	38.42	1	13

## Sheet: Clade 4
Morphological characters re-examined in Clade 4.
Species	Population code	specimen	mature leaf length/mm	mature leaf width/mm	inflorescence length/mm	Serrate number of leaf margin	petiole length/mm	flower length/mm	flag shape, oval (1), obovate (2), oblong-elliptic (3), broad ovate (4)	pod shape, round (1), oval (2)	stipule length/mm	stipule shape, spininess (1), linear with falciform (2), lanceolate (3), long spine (4)	pod length/mm	flower colour, yellow(1), white (4)
Melilotus albus	1	Melilotus albus1	36.95	6.09	78.8	10	12.87	4.12	1	2	3.35	1	2.15	4
		Melilotus albus2	37.77	6.38	69.97	10	12.66	3.64	1	2	4.65	1	2.41	4
		Melilotus albus3	36.09	5.2	93.28	10	10.4	3.66	1	2	5.82	1	2.5	4
		Melilotus albus4	23.1	5.58	85.4	20	8.12	3.49	1	2	4.21	1	2.36	4
		Melilotus albus5	22.19	6.29	79.44	21	9.48	3.97	1	2	4.06	1	2.46	4
		Melilotus albus6	16.71	6.2	68.14	15	9.48	3.89	1	2	4.23	1	2.56	4
	2	Melilotus albus7	27.83	9.91	153.12	25	11.05	3.9	1	2	5.2	1	2.28	4
		Melilotus albus8	27.27	11.19	112.45	33	10.57	4.2	1	2	4.85	1	2.18	4
		Melilotus albus9	28.04	8.79	64.91	34	9.9	3.77	1	2	4.22	1	2.43	4
	3	Melilotus albus10	16.19	6.05	69.57	20	8.07	3.85	1	2	5.15	1	2.15	4
		Melilotus albus11	21.18	9.5	84.29	18	9.77	3.35	1	2	3.41	1	2.41	4
		Melilotus albus12	17.18	7.26	85.44	17	12.96	3.18	1	2	4.15	1	2.5	4
	3	Melilotus albus13	13.12	4.59	64.54	14	5.57	3.89	1	2	4.74	1	2.28	4
		Melilotus albus14	10.08	3.83	59.25	12	8.71	3.4	1	2	4.73	1	2.18	4
		Melilotus albus15	15.79	5.07	60.65	11	8.2	3.39	1	2	5.3	1	2.43	4
	4	Melilotus albus16	26.93	8.99	151.15	20	5.82	4.19	1	2	4.52	1	2.28	4
		Melilotus albus17	16.61	5.72	139.26	12	5.32	4.36	1	2	4.2	1	2.18	4
		Melilotus albus18	23.61	6.32	123.87	14	6.5	3.95	1	2	3.2	1	2.43	4
	5	Melilotus albus19	17.42	7.04	78.77	21	8.86	3.8	1	2	4.05	1	2.05	4
		Melilotus albus20	13.79	3.26	90.47	21	9.1	4.24	1	2	4.27	1	2.06	4
		Melilotus albus21	18.4	8.47	83.32	20	8.48	4.2	1	2	4.33	1	2.08	4
	6	Melilotus albus22	18.03	6	79.94	15	9.52	3.38	1	2	4.33	1	2.37	4
		Melilotus albus23	20.38	7.06	78.41	17	10.01	3.69	1	2	5.61	1	2.86	4
		Melilotus albus24	19.93	6.7	56.43	16	8.79	3.31	1	2	5.12	1	2.57	4
	7	Melilotus albus25	20.31	3.58	76.37	19	8.87	4.07	1	2	3.19	1	2.85	4
		Melilotus albus26	19.86	3.22	76.21	10	7.77	4.09	1	2	3.2	1	2.82	4
		Melilotus albus27	21.46	3.52	66.04	19	7.21	4.19	1	2	3.5	1	2.48	4
	8	Melilotus albus28	13.36	3.03	117.36	10	8.17	3.53	1	2	3.7	1	2.37	4
		Melilotus albus29	12.38	3.46	119.51	12	8.63	3.45	1	2	3.5	1	2.42	4
		Melilotus albus30	19.61	3.92	137.36	13	6.12	3.15	1	2	2.8	1	2.65	4
Melilotus officinalis	1	Melilotus officinalis1	19.8	5	142.02	13	15.45	4.2	2	2	6.99	2	3.53	1
		Melilotus officinalis2	15.59	7.39	127.85	12	18.82	3.95	2	2	4.4	2	3.68	1
		Melilotus officinalis3	18.3	8.01	140.02	15	19.71	4.02	2	2	4.1	2	3.45	1
	2	Melilotus officinalis4	17.02	6.41	130.32	12	16.83	4.46	2	2	7.01	2	3.79	1
		Melilotus officinalis5	15.44	6.02	100.1	10	15.33	3.94	2	2	7.92	2	3.8	1
		Melilotus officinalis6	20.56	8.84	116.78	11	10.97	3.81	2	2	5.13	2	3.77	1
	3	Melilotus officinalis7	13.16	5.21	93.51	16	14.29	4.24	2	2	4.19	2	3.39	1
		Melilotus officinalis8	12.7	5.22	90.2	14	11.53	3.99	2	2	4	2	3.59	1
		Melilotus officinalis9	15.38	5.81	83.26	15	11.84	4.4	2	2	4.2	2	3.63	1
		Melilotus officinalis10	15.31	5.85	82.97	13	17.17	4.49	2	2	5.74	2	3.03	1
		Melilotus officinalis11	19.5	5.2	88.37	13	19.04	4.42	2	2	5.67	2	3.9	1
		Melilotus officinalis12	19.54	5.9	81.7	12	17.62	3.75	2	2	5.56	2	3.06	1
	4	Melilotus officinalis13	19.57	7.22	46.17	22	20.81	4.35	2	2	7.66	2	3.59	1
		Melilotus officinalis14	19.02	6.59	74.91	17	11.44	4.63	2	2	6.35	2	3.49	1
		Melilotus officinalis15	21.36	5.72	61.8	21	16.49	4.82	2	2	6.15	2	3.26	1
	5	Melilotus officinalis16	18.48	14.3	83.83	24	22.6	5.81	2	2	8.79	2	3.39	1
		Melilotus officinalis17	18.78	10.59	93.21	21	21.95	5.38	2	2	7.35	2	3.59	1
		Melilotus officinalis18	19.65	9.64	93.18	20	15.97	5.91	2	2	7.56	2	3.63	1
	6	Melilotus officinalis19	17.99	5.3	116.17	18	18.11	5.46	2	2	4.56	2	3.86	1
		Melilotus officinalis20	16.76	5.06	106.45	12	18.53	5.46	2	2	4.23	2	3.07	1
		Melilotus officinalis21	19.49	6.18	65.56	15	17.23	5.45	2	2	4.45	2	3.08	1
	7	Melilotus officinalis22	18.84	10.87	104.12	15	15.96	5.46	2	2	7.84	2	3.39	1
		Melilotus officinalis23	18.81	10.13	100.82	16	18.44	5.04	2	2	6.93	2	3.59	1
		Melilotus officinalis24	18.11	10.92	80.71	15	13.08	5.61	2	2	7.11	2	3.63	1
Melilotus dentata	1	Melilotus dentata1	24.76	8.1	48.49	40	49.92	3.32	3	2	16.15	3	5.17	1
		Melilotus dentata2	26.57	8.03	46.23	40	43.3	3.32	3	2	15.85	3	4.94	1
		Melilotus dentata3	21.01	7.28	46.38	38	44.2	3.63	3	2	15.92	3	3.58	1
	2	Melilotus dentata4	28.31	14.51	38.17	50	48.62	3.66	3	2	12.45	3	3.5	1
		Melilotus dentata5	24.43	11.13	35.38	48	45.78	3.5	3	2	10.47	3	3.26	1
		Melilotus dentata6	23.92	10.58	43.79	45	41.33	3.41	3	2	10.46	3	3.43	1
	3	Melilotus dentata7	28.92	9.82	73.8	57	42.77	3.52	3	2	10.15	3	3.44	1
		Melilotus dentata8	30.94	9.4	67.37	58	42.43	3.6	3	2	11.01	3	3.84	1
		Melilotus dentata9	31.16	9.68	24.12	60	45.43	3.84	3	2	11.27	3	3.55	1
		Melilotus dentata10	34.54	8.89	125.91	52	47.18	3.7	3	2	12.42	3	3.45	1
		Melilotus dentata11	33.23	7.82	104.87	58	42.97	3.33	3	2	19.49	3	3.53	1
		Melilotus dentata12	32.49	9.36	109.88	54	41.05	4.07	3	2	10.12	3	3.5	1
	4	Melilotus dentata13	31.55	12.74	48.49	77	50.26	3.32	3	2	16.93	3	5.17	1
		Melilotus dentata14	42.4	16.39	46.23	75	45.78	3.32	3	2	18.78	3	4.94	1
		Melilotus dentata15	47.2	18.2	46.38	78	41.71	3.63	3	2	21.08	3	3.58	1
	5	Melilotus dentata16	45.82	15.32	54.94	80	33.69	3.46	3	2	13.19	3	3.47	1
		Melilotus dentata17	49.4	14.29	65.77	76	33.69	2.91	3	2	17.75	3	3.36	1
		Melilotus dentata18	34.42	15.45	57.02	75	34.53	3.72	3	2	19.06	3	3.44	1
	6	Melilotus dentata19	26.53	11.86	125.91	48	39.71	3.7	3	2	11.23	3	3.45	1
		Melilotus dentata20	24.74	9.61	104.87	46	32.73	3.33	3	2	19.03	3	3.53	1
		Melilotus dentata21	24.43	10.05	109.88	50	39.05	4.07	3	2	19.79	3	3.5	1
Melilotus indicus	1	Melilotus indicus1	15.54	6.09	38.65	16	16.01	2.13	4	1	4.96	4	2.48	1
		Melilotus indicus2	15.71	4.67	36.21	14	15.92	2.13	4	1	3.72	4	2.55	1
		Melilotus indicus3	14.4	4.67	46.85	15	18.68	2.13	4	1	3.34	4	2.56	1
	2	Melilotus indicus4	19.56	5.05	125.47	16	19.68	2.25	4	1	3.29	4	2.85	1
		Melilotus indicus5	14.79	3.63	116.33	13	14.07	3.01	4	1	3.39	4	2.45	1
		Melilotus indicus6	14.76	3.45	125.81	14	17.44	3.12	4	1	3.94	4	2.16	1
	3	Melilotus indicus7	14.84	5.33	56.87	16	11.7	2.27	4	1	3.92	4	2.79	1
		Melilotus indicus8	16.87	6.37	42.45	16	10.55	2.57	4	1	3.81	4	2.17	1
		Melilotus indicus9	18.04	6.84	50.56	10	15.2	2.51	4	1	3.78	4	2.19	1
		Melilotus indicus10	22.37	6.11	72.27	16	21.78	2.57	4	1	3.97	4	2.89	1
		Melilotus indicus11	26.48	7.19	76.37	15	20.04	2.68	4	1	4.57	4	2.63	1
		Melilotus indicus12	25.55	8.47	49.79	12	14.37	2.66	4	1	4.12	4	2.89	1
	4	Melilotus indicus13	19.18	6.93	63.25	19	12.47	2.23	4	1	4.84	4	2.88	1
		Melilotus indicus14	18.21	6.17	62.01	19	13.22	2.38	4	1	4.06	4	2.03	1
		Melilotus indicus15	18.49	7.82	103.61	20	19.45	2.39	4	1	3.91	4	2.82	1
	5	Melilotus indicus16	21.46	3.63	75.64	16	11.31	2.3	4	1	3.25	4	2.54	1
		Melilotus indicus17	19.34	3.92	77.28	16	10.92	2.5	4	1	3.2	4	2.56	1
		Melilotus indicus18	17.48	4	82.74	18	10.46	2.04	4	1	3.12	4	2.41	1
	6	Melilotus indicus19	14.31	4.11	63.25	15	11.9	2.23	4	1	3.03	4	2.88	1
		Melilotus indicus20	13.4	4.4	62.01	16	11.87	2.38	4	1	3.74	4	2.03	1
		Melilotus indicus21	12.14	4.42	103.61	16	12.12	2.39	4	1	4.16	4	2.82	1
	7	Melilotus indicus22	19.82	6.07	52.23	16	19.55	2.73	4	1	4.4	4	2.95	1
		Melilotus indicus23	19.34	4.02	35.63	19	17.4	2.96	4	1	4.16	4	2.82	1
		Melilotus indicus24	19.57	3.17	39.97	13	16.68	2.43	4	1	4.76	4	2.8	1
	8	Melilotus indicus25	13.73	7.53	100.58	18	19.96	2.27	4	1	4.05	4	2.4	1
		Melilotus indicus26	16.18	7.14	92.45	16	19.15	2.62	4	1	4.92	4	2.66	1
		Melilotus indicus27	13.29	8.73	98.78	18	19.15	2.77	4	1	4.27	4	2.66	1

## Sheet: Clade 5
Morphological characters re-examined in Clade 4.
Species	Population code	specimen	mature leaf length/mm	mature leaf width/mm	Serrate number of leaf margin	petiole length/mm	stipule length/mm	serrate number of stipule margin	pedicels length/mm	inflorescence length/mm	number of flowers in inflorescence	flower length/mm	pod length/mm	pod width/mm	number of seeds in pod	pod have hair (1) or not (0)	carine length greater than wing length (1) or less (0)
Trigonella emodi	1	Trigonella emodi1	19.55	11.42	26	8.39	3.44	7	34.86	7.53	8	6.57	11.93	3.68	3	1	0
		Trigonella emodi2	19.98	11.27	25	9.53	4.91	8	47.75	8.24	9	6.81	11.41	2.59	3	1	0
		Trigonella emodi3	16.77	12.13	24	5.46	4.89	7	50.52	8.87	9	6.1	11.89	3.54	3	1	0
		Trigonella emodi4	19.81	11.24	26	7.86	4.47	6	31.49	6.54	12	7.27	16.62	4.21	6	1	0
		Trigonella emodi5	17.72	10.68	36	8.1	3.62	5	38.19	7.47	10	7.21	16.55	4.89	5	1	0
		Trigonella emodi6	17.27	10.22	40	8.52	5.57	6	42.1	8.63	10	6.78	17.04	4.53	6	1	0
	2	Trigonella emodi7	15.13	7.27	33	4.74	3.18	6	28.66	5.88	9	5.37	13.66	3.98	5	1	0
		Trigonella emodi8	15.71	8.11	29	2.96	3.12	4	29.08	5.13	9	6.71	15.22	4.06	6	1	0
		Trigonella emodi9	12.38	7.89	27	3.52	3.11	5	23.89	6.9	10	5.38	13.87	4.25	6	1	0
		Trigonella emodi10	25.43	15.89	30	7.3	4.37	8	66.35	7.56	10	7.03	11.47	4.41	6	1	0
		Trigonella emodi11	13.69	8.9	29	6.39	6.04	10	65.49	6.89	10	6.71	12.12	4.21	5	1	0
		Trigonella emodi12	15.68	11.13	31	10.5	5.66	9	50.25	8.2	9	7.83	13.12	4.01	6	1	0
		Trigonella emodi13	20.46	10.28	30	3.68	5.69	7	47.06	13.3	12	6.09	14.25	3.94	3	1	0
		Trigonella emodi14	17.47	9.27	30	4.34	5.3	8	46.26	12.74	11	6.61	11.82	4.23	4	1	0
		Trigonella emodi15	18.26	10.32	31	4.82	5.86	8	52.61	9.58	9	5.28	10.43	3.53	3	1	0
		Trigonella emodi16	16.43	10.6	28	6.61	3.82	9	28.98	10.5	8	7.12	12.22	4.23	3	1	0
		Trigonella emodi17	17.17	11.48	23	5.47	3.85	8	30.56	10.05	7	7.53	13.27	4.05	3	1	0
		Trigonella emodi18	15.49	10.22	22	2.87	5.63	9	37.1	9.68	9	7.22	10.44	3.48	3	1	0
Trigonella fimbriata	1	Trigonella fimbriata1	14.56	7.8	35	6.84	5.22	6	36.56	7.85	12	5.43	14.35	3.88	3	0	0
		Trigonella fimbriata2	11.49	5.98	31	6.45	5.78	5	34.78	7.56	10	5.36	12.35	3.72	4	0	0
		Trigonella fimbriata3	12.66	8.69	27	6.23	4.65	5	41.89	8.32	10	5.23	14.12	4.15	5	0	0
		Trigonella fimbriata4	11.87	5.73	26	5.89	4.89	6	40.82	9.56	9	5.56	12.89	4.36	3	0	0
		Trigonella fimbriata5	10.36	6.48	29	5.78	5.6	3	21.66	8.89	8	5.45	15.69	3.86	5	0	0
		Trigonella fimbriata6	15.78	6.89	29	5.71	5.47	4	22.88	9.32	7	5.36	15.36	3.87	6	0	0
	2	Trigonella fimbriata7	15.14	7.27	36	5.63	5.23	5	28.66	5.88	9	5.37	13.66	4.23	5	0	0
		Trigonella fimbriata8	15.62	8.11	30	5.23	5.65	6	29.08	5.13	9	6.71	15.22	4.56	6	0	0
		Trigonella fimbriata9	12.39	7.89	25	4.12	5.45	5	23.89	6.9	10	5.38	13.87	4.02	6	0	0
		Trigonella fimbriata10	25.32	15.89	29	6.32	4.89	5	66.35	7.56	10	7.03	11.47	4.14	6	0	0
		Trigonella fimbriata11	13.7	8.9	26	4.56	4.66	4	65.49	6.89	10	6.71	12.12	3.98	5	0	0
		Trigonella fimbriata12	15.71	11.13	33	5.87	4.56	6	50.25	8.2	9	7.83	13.12	3.56	6	0	0
Trigonella cachemiriana	1	Trigonella cachemiriana1	12.86	8.39	9	10.97	3.44	1	48.86	4.37	5	11.35	11.14	3.82	1	0	1
		Trigonella cachemiriana2	13.1	9.56	8	13.23	2.71	1	47.21	4.84	6	11.06	12.22	3.78	1	0	1
		Trigonella cachemiriana3	13.39	9.06	8	10.45	3.44	1	49.17	5.55	7	9.18	12.65	4.01	1	0	1
		Trigonella cachemiriana4	12.56	8.54	9	10.78	3.65	1	48.94	4.47	8	8.34	15.32	4.07	1	0	1
		Trigonella cachemiriana5	13.4	9.45	8	13.65	2.85	1	46.32	4.78	8	9.73	16.42	3.86	1	0	1
