# Supplementary material for: Phylogeny and Species Delimitation of Chinese Medicago (Leguminosae) and Its Relatives Based on Molecular and Morphological Evidence
Source: Front Plant Sci. 2021 Jan 13;11:619799. doi: 10.3389/fpls.2020.619799 (PMC7874099; doi:10.3389/fpls.2020.619799)
Supplement: Supplementary Table 5 — The distributions of SNPs identified for the haplotypes of the concatenated cpDNA and nrDNA datasets, respectively. [file Table_5.XLSX]

## Sheet: nrDNA-Hap39
The distribution of SNPs for the nrDNA dataset.		GA3ox1
		587	589	590	592	612	613	616	617	620	627	628	659	660	663	691	698	702	709	724	728	736	738	753	755	764	808	811	815	834	836	837	838	840	856	867	873	876	880	895	906	912	913	917	928	936	937	952	957
H1: 8 S1M. dentata S2M. dentata S4M. dentata S5M. dentata S6M. dentata S287M. dentata S288M. dentata S289M. dentata	H1	A	A	T	T	A	T	A	T	A	C	A	T	C	A	T	G	C	A	T	A	T	A	T	A	T	C	C	G	T	T	T	A	C	A	A	G	G	C	T	C	T	A	A	A	C	A	T	T
H2: 7 S292M. officinalis S8M. officinalis S15M. officinalis S20M. officinalis S21M. officinalis S25M. officinalis S27M. officinalis	H2	.	.	.	.	.	.	.	.	.	.	.	.	.	.	.	.	.	T	.	.	.	.	.	.	.	.	.	.	.	.	.	.	.	.	.	.	.	.	.	.	.	.	.	.	.	.	.	.
H3: 12 S10M. indicus S14M. indicus S11M. indicus S16M. indicus S18M. indicus S22M. indicus S277M. induca S278M. induca S279M. induca S280M. induca S281M. induca S282M. induca	H3	.	G	.	.	.	.	.	.	.	.	.	.	.	.	.	.	.	T	.	.	.	.	.	.	.	.	.	.	.	.	.	.	.	.	.	.	.	.	.	.	.	.	.	.	.	.	.	.
H4: 8 S35M. alba S36M. alba S38M. alba S40M. alba S41M. alba S42M. alba S43M. alba S44M. alba	H4	.	.	.	.	.	.	.	.	.	.	.	.	.	.	.	.	.	T	.	.	.	.	.	.	.	.	.	.	.	.	.	.	.	.	.	.	.	.	.	.	.	.	.	.	.	.	.	.
H5: 12 S49M. lupulina S51M. lupulina S52M. lupulina S55M. lupulina S56M. lupulina S58M. lupulina S61M. lupulina S62M. lupulina S64M. lupulina S67M. lupulina S68M. lupulina S316M. lupulina	H5	T	.	C	.	.	.	.	.	.	.	.	.	.	G	.	A	.	T	.	G	.	C	G	.	A	T	.	.	.	C	C	G	.	G	G	T	.	.	.	T	.	.	T	.	T	G	.	.
H6: 12 S70M. rutheica S73M. rutheica S74M. rutheica S75M. rutheica S77M. rutheica S78M. rutheica S79M. rutheica S80M. rutheica S89M. rutheica S90M. rutheica S91M. rutheica S92M. rutheica	H6	T	.	.	.	.	.	.	.	G	.	.	.	A	G	.	.	.	T	.	G	.	.	G	.	.	T	.	.	.	C	.	G	.	G	G	.	A	.	.	T	.	.	T	.	T	G	.	.
H7: 11 S71M. rutheica S72M. rutheica S76M. rutheica S81M. rutheica S82M. rutheica S83M. rutheica S84M. rutheica S85M. rutheica S86M. rutheica S87M. rutheica S88M. rutheica	H7	T	.	.	.	.	.	.	.	G	.	.	.	A	G	.	.	.	T	.	G	.	.	G	.	.	T	.	.	.	C	.	G	.	G	G	.	A	.	.	T	.	.	T	.	T	G	.	.
H8: 2 S212M. archiducis-nic S221M. archiducis-nic	H8	T	.	.	.	.	.	.	.	G	.	.	.	.	G	.	.	.	T	.	G	.	.	G	.	.	T	.	.	.	C	.	G	.	G	G	.	A	.	.	T	.	.	T	.	T	G	.	.
H9: 4 S213M. archiducis-nic S216M. archiducis-nic S217M. archiducis-nic S224M. archiducis-nic	H9	T	.	.	.	.	.	.	.	G	.	.	.	.	G	.	.	.	T	.	G	.	.	G	.	.	T	.	.	.	C	.	G	.	G	G	.	A	.	.	T	.	.	T	.	T	G	.	.
H10: 2 S214M. archiducis-nic S215M. archiducis-nic	H10	T	.	.	.	.	.	.	.	G	.	.	.	.	G	.	.	.	T	.	G	.	.	G	.	.	T	.	.	.	C	.	G	.	G	G	.	A	.	.	T	.	.	T	.	T	G	.	.
H11: 1 S223M. archiducis-nic	H11	T	.	.	.	.	.	.	.	G	.	.	.	.	G	.	.	A	T	.	G	.	.	G	.	.	T	.	.	.	C	.	G	.	G	G	.	A	.	.	T	.	.	T	.	T	G	.	.
H12: 18 S204M. archiducis-nic S205M. archiducis-nic S206M. archiducis-nic S207M. archiducis-nic S208M. archiducis-nic S209M. archiducis-nic S210M. archiducis-nic S211M. archiducis-nic S218M. archiducis-nic S219M. archiducis-nic S220M. archiducis-nic S222M. archiducis-nic S225M. archiducis-nic S226M. archiducis-nic S227M. archiducis-nic S228M. archiducis-nic S200M. ruthenica_var. S353M. archiducis…	H12	T	.	.	.	.	.	.	.	G	.	.	.	.	G	.	.	A	T	.	G	.	.	G	.	.	T	.	A	.	C	.	G	.	G	G	.	A	.	.	T	.	.	T	.	T	G	.	.
H13: 1 S120M. edgeworthii	H13	T	.	.	.	.	.	.	.	.	.	.	.	.	G	C	.	.	T	.	G	.	.	G	.	.	.	.	.	.	C	.	G	.	G	G	A	.	.	.	T	.	.	T	.	T	G	.	.
H14: 1 S123M. edgeworthii	H14	T	.	.	.	.	.	.	.	.	.	.	.	.	G	C	.	.	T	.	G	.	.	G	.	.	.	.	.	.	C	.	G	.	G	G	A	.	.	.	T	.	.	T	.	T	G	.	.
H15: 2 S124M. edgeworthii S126M. edgeworthii	H15	T	.	.	.	.	.	.	.	.	.	.	.	.	G	C	.	.	T	.	G	.	.	G	.	.	.	.	.	.	C	.	G	.	G	G	A	.	.	.	T	.	.	T	.	T	G	.	.
H16: 2 S127M. edgeworthii S361M. edgeworthii	H16	T	.	.	.	.	.	.	.	.	.	.	.	.	G	C	.	.	T	.	G	.	.	G	.	.	.	.	.	.	C	.	G	.	G	G	A	.	.	.	T	.	.	T	.	T	G	.	.
H17: 2 S359M. edgeworthii S360M. edgeworthii	H17	T	.	.	.	.	.	.	.	.	.	.	.	.	G	C	.	.	T	.	G	.	.	G	.	.	.	.	.	.	C	.	G	.	G	G	A	.	.	.	T	.	.	T	.	T	G	.	.
H18: 1 S128M. falcata	H18	T	.	.	C	.	.	.	.	.	A	.	A	.	G	.	A	.	T	.	G	.	.	G	.	.	T	.	.	.	C	.	G	.	G	G	.	.	.	.	T	.	.	T	G	T	G	.	.
H19: 2 S134M. falcata S152M. × varia	H19	T	.	.	C	.	.	.	.	.	A	.	A	.	G	.	A	.	T	.	G	.	.	G	.	.	T	.	.	.	C	.	G	.	G	G	.	.	.	.	T	.	.	T	G	T	G	.	.
H20: 9 S136M. falcata S142M. × varia S146M. × varia S379M. sativa S159M. sativa S168M. sativa S171M. sativa S174M. sativa S177M. sativa	H20	T	.	.	C	.	.	.	.	.	A	.	A	.	G	.	A	.	T	.	G	.	.	G	.	.	T	.	.	.	C	.	G	.	G	G	.	.	.	.	T	.	.	T	G	T	G	.	.
H21: 1 S138M. falcata	H21	T	.	.	C	.	.	.	.	.	A	.	A	.	G	.	A	.	T	.	G	.	.	G	.	.	T	.	.	.	C	.	G	.	G	G	.	.	.	.	T	.	.	T	G	T	G	.	.
H22: 1 S140M. falcata	H22	T	.	.	C	.	.	.	.	.	A	.	A	.	G	.	A	.	T	.	G	.	.	G	.	.	T	.	.	.	C	.	G	.	G	G	.	.	.	.	T	.	.	T	G	T	G	.	.
H23: 1 S155M. × varia	H23	T	.	.	C	.	.	.	.	.	A	.	A	.	G	.	A	.	T	.	G	.	.	G	.	.	T	.	.	.	C	.	G	.	G	G	.	.	.	.	T	.	.	T	G	T	G	.	.
H24: 1 S158M. × varia	H24	T	.	.	C	.	.	.	.	.	A	.	A	.	G	.	A	.	T	.	G	.	.	G	.	.	T	.	.	.	C	.	G	.	G	G	.	.	.	.	T	.	.	T	G	T	G	.	.
H25: 1 S365M. falcata	H25	T	.	.	C	.	.	.	.	.	A	.	A	.	G	.	A	.	T	.	G	.	.	G	.	.	T	.	.	.	C	.	G	T	G	G	.	.	.	.	T	.	.	T	G	T	G	.	.
H26: 4 S374M. sativa S162M. sativa S183M. sativa S191M. sativa	H26	T	.	.	C	.	.	.	.	.	A	.	A	.	G	.	A	.	T	.	G	.	.	G	.	.	T	.	.	.	C	.	G	.	G	G	.	.	.	.	T	.	.	T	G	T	G	.	.
H27: 4 S194T. cancellata S229T. cancellata S230T. cancellata S231T. cancellata	H27	T	.	.	.	.	.	.	.	.	.	.	.	.	G	.	.	.	T	A	G	.	.	G	.	.	T	.	.	A	C	.	G	.	G	G	.	.	T	.	T	.	.	T	.	T	G	.	C
H28: 2 S352T. arcuata S353bT. arcuata	H28	T	.	.	.	.	.	.	.	.	.	.	.	.	G	.	.	.	T	A	G	.	.	G	.	.	T	.	.	A	C	.	G	.	G	G	.	.	.	.	T	.	.	T	.	T	G	.	.
H29: 2 S197T. monantha S198T. monantha	H29	.	.	.	.	C	.	G	A	.	.	.	.	.	G	.	.	.	T	.	G	.	.	G	.	.	T	T	.	A	C	.	G	.	G	G	.	.	.	.	T	.	.	T	.	T	G	.	.
H30: 3 S199T. orthoceras S237T. orthocera S238T. orthocera	H30	T	.	.	.	.	.	.	.	.	.	.	.	.	G	.	.	.	T	.	G	.	.	G	.	.	T	T	.	A	C	.	G	.	G	G	.	.	.	.	T	C	.	T	.	T	G	.	.
H31: 1 S240T. orthocera	H31	T	.	.	.	.	.	.	.	.	.	.	.	.	G	.	.	.	T	.	G	.	.	G	.	.	T	T	.	A	C	.	G	.	G	G	.	.	.	.	T	C	.	T	.	T	G	.	.
H32: 3 S249M. platycarpos S250M. platycarpos S251M. platycarpos	H32	T	.	.	.	.	.	.	.	G	.	.	.	.	G	.	.	.	T	.	G	.	.	G	.	.	T	.	.	.	C	.	G	.	G	G	.	A	.	.	T	.	.	T	.	T	G	.	.
H33: 3 S243T. cachemiriana S252T. cachemiriana S253T. cachemiriana	H33	.	.	.	.	.	.	.	.	.	.	.	.	.	.	.	.	.	T	.	G	.	.	G	G	.	.	.	.	.	.	.	G	.	.	.	.	.	.	C	.	.	.	.	.	.	T	.	.
H34: 10 S254M. polymorpha S255M. polymorpha S256M. polymorpha S258M. polymorpha S259M. polymorpha S260M. polymorpha S261M. polymorpha S262M. polymorpha S263M. polymorpha S264M. polymorpha	H34	T	.	.	.	.	.	.	.	.	.	.	.	.	G	.	.	.	T	.	G	.	.	G	.	.	T	.	.	.	C	.	G	.	G	G	.	.	.	.	T	.	.	T	.	T	G	C	.
H35: 1 M. truncatula	H35	T	.	.	.	.	.	.	.	.	.	C	.	.	G	.	.	.	T	.	G	.	.	G	.	.	.	T	.	.	C	.	G	.	G	G	A	.	.	.	T	.	.	T	.	T	G	.	.
H36: 10 S265M. minima S266M. minima S267M. minima S268M. minima S269M. minima S270M. minima S272M. minima S273M. minima S275M. minima S276M. minima	H36	T	.	C	.	.	C	.	.	.	T	.	.	.	G	.	A	.	T	.	G	.	.	G	.	A	.	.	.	.	C	.	G	.	G	G	T	.	.	.	T	.	G	T	.	T	G	.	.
H37: 9 S245T. fimbriata S247T. emodi S382T. fimbriata S383T. fimbriata S384T. fimbriata S386T. emodi S387T. emodi S346T. emodi S349T. emodi	H37	.	.	.	.	.	.	.	.	.	.	.	.	.	.	.	.	.	T	.	G	C	.	G	.	.	.	.	.	.	.	.	G	.	.	.	.	.	.	C	.	.	.	.	.	.	T	.	.
H38: 2 S246T. emodi S381T. fimbriata	H38	.	.	.	.	.	.	.	.	.	.	.	.	.	.	.	.	.	T	.	G	C	.	G	.	.	.	.	.	.	.	.	G	.	.	.	.	.	.	C	.	.	.	.	.	.	T	.	.
H39: 1 S385T. emodi	H39	.	.	.	.	.	.	.	.	.	.	.	.	.	.	.	.	.	T	.	G	C	.	G	.	.	.	.	.	.	.	.	G	.	.	.	.	.	.	C	.	.	.	.	.	.	T	.	.
	H1 as the reference, dot represents the same allele with the reference
[truncated: 198 more columns]

## Sheet: cpDNA-Hap24
The distribution of SNPs for the cpDNA dataset.		trnK-matK
		6	34	105	106	109	112	122	125	127	133	136	140	150	193	207	282	294	319	342	371	376	392	417	442	477	508	518	522	533	535	539	541	556	559	569	588	593	597	599	612	613	642	646	682	762	781	782	790
C1: 8 S1M. dentata S4M. dentata S5M. dentata S2M. dentata S6M. dentata S287M. dentata S288M. dentata S289M. dentata	C1	C	A	A	A	T	C	A	C	C	C	T	T	G	G	C	A	A	C	G	T	T	G	G	A	C	G	A	A	A	C	G	G	T	C	G	T	A	T	G	C	C	G	A	T	C	C	T	A
C2: 19 S292M. officinalis S8M. officinalis S15M. officinalis S20M. officinalis S21M. officinalis S25M. officinalis S27M. officinalis S10M. indicus S11M. indicus S14M. indicus S16M. indicus S18M. indicus S22M. indicus S277M. induca S278M. induca S279M. induca S280M. induca S281M. induca S282M. induca	C2	.	.	.	.	.	.	.	.	.	.	.	.	.	.	.	.	G	.	.	.	.	.	.	.	.	.	.	.	.	.	.	C	.	G	.	.	.	.	.	T	.	.	.	.	.	.	.	.
C3: 8 S35M. alba S36M. alba S38M. alba S40M. alba S41M. alba S42M. alba S43M. alba S44M. alba	C3	.	.	.	.	.	.	.	.	.	.	C	.	.	.	.	.	G	.	.	.	.	.	.	.	.	.	.	.	.	.	.	C	.	G	.	.	.	.	.	T	.	.	.	.	.	.	.	.
C4: 12 S51M. lupulina S55M. lupulina S56M. lupulina S58M. lupulina S61M. lupulina S68M. lupulina S49M. lupulina S52M. lupulina S62M. lupulina S64M. lupulina S67M. lupulina S316M. lupulina	C4	T	G	.	.	.	.	G	.	.	A	.	C	.	A	A	C	.	G	.	G	.	.	.	.	.	.	.	.	.	.	C	.	.	G	.	.	.	.	.	.	A	T	.	.	.	.	.	.
C5: 23 S70M. rutheica S71M. rutheica S72M. rutheica S73M. rutheica S74M. rutheica S75M. rutheica S76M. rutheica S77M. rutheica S78M. rutheica S79M. rutheica S80M. rutheica S81M. rutheica S82M. rutheica S83M. rutheica S84M. rutheica S85M. rutheica S86M. rutheica S87M. rutheica S88M. rutheica S89M. rutheica S90M. rutheica S91M. rutheica S92M. rutheica	C5	T	G	.	.	.	.	G	.	.	A	.	C	.	A	A	.	.	G	.	.	.	.	.	.	.	.	.	.	.	.	C	.	.	G	.	.	.	.	.	.	A	T	.	.	.	.	.	.
C6: 20 S204M. archiducis-nicolai S205M. archiducis-nicolai S206M. archiducis-nicolai S207M. archiducis-nicolai S208M. archiducis-nicolai S209M. archiducis-nicolai S210M. archiducis-nicolai S211M. archiducis-nicolai S219M. archiducis-nicolai S220M. archiducis-nicolai S221M. archiducis-nicolai S222M. archiducis-nicolai S223M. archiducis-nicolai S224M. archiducis-nicolai S225M. archiducis-nicolai S2…	C6	T	G	.	.	.	.	G	.	.	A	.	C	.	A	A	.	.	G	.	.	.	.	.	.	.	.	.	.	.	.	C	.	.	G	.	.	.	.	.	.	A	T	.	.	.	.	.	.
C7: 6 S212M. archiducis-nicolai S213M. archiducis-nicolai S214M. archiducis-nicolai S215M. archiducis-nicolai S216M. archiducis-nicolai S217M. archiducis-nicolai	C7	T	G	.	.	.	.	G	.	.	A	.	C	.	A	A	.	.	G	.	.	.	.	.	.	.	.	.	.	.	.	C	.	.	G	.	.	.	.	.	.	A	T	.	.	.	.	.	.
C8: 1 S218M. archiducis-nicolai	C8	T	G	.	.	.	.	G	.	.	A	.	C	.	A	A	.	.	G	.	.	.	.	.	.	.	.	.	.	.	.	C	.	.	G	.	.	.	.	.	.	A	T	.	.	.	.	.	.
C9: 7 S120M. edgeworthii S123M. edgeworthii S124M. edgeworthii S126M. edgeworthii S127M. edgeworthii S359M. edgeworthii S360M. edgeworthii	C9	T	G	.	.	.	.	G	.	.	A	.	C	.	A	A	.	.	G	.	.	.	A	.	.	.	.	G	.	.	.	C	.	.	G	.	.	C	.	.	.	A	T	.	.	.	.	.	.
C10: 1 S361M. edgeworthii	C10	T	G	.		.	.	G	.	.	A	.	C	.	A	A	.	.	G	.	.	.	.	.	.	.	.	G	.	.	.	C	.	.	G	.	.	C	.	.	.	A	T	.	.	.	.	.	.
C11: 4 S194T. cancellata S229T. cancellata S230T. cancellata S231T. cancellata	C11	T	G	.	T	.	.	G	T	.	A	.	C	.	A	A	.	.	G	.	.	.	.	.	.	.	.	.	.	.	T	C	.	C	G	.	.	.	.	.	.	A	T	.	.	.	.	.	.
C12: 2 S197T. monantha S198T. monantha	C12	T	G	.	.	.	.	G	T	.	A	.	C	.	A	A	.	.	G	.	.	.	.	.	.	.	.	.	.	.	T	C	.	C	G	.	.	.	.	.	.	A	T	.	.	.	.	.	.
C13: 4 S199T. orthoceras S237T. orthocera S238T. orthocera S240T. orthocera	C13	T	G	.	.	.	.	G	T	.	A	.	C	.	A	A	.	.	G	.	.	.	.	.	.	.	.	.	.	.	T	C	.	C	G	.	.	.	.	.	.	A	T	.	.	.	.	.	.
C14: 1 NC003119M. truncatula	C14	T	G	.	.	.	A	G	.	.	A	.	C	.	A	A	.	.	G	.	.	.	.	.	.	.	.	.	.	.	.	C	.	.	G	.	.	.	A	A	.	A	T	.	.	.	.	.	.
C15: 5 S134M. falcata S136M. falcata S138M. falcata S128M. falcata S140M. falcata	C15	T	G	.	.	.	A	G	.	T	A	.	C	.	A	A	.	.	G	.	.	C	.	A	.	.	.	.	.	.	.	C	.	.	G	T	.	.	.	.	T	A	T	.	.	.	.	.	.
C16: 2 S152M. × varia S365M. falcata	C16	T	G	.	.	.	A	G	.	T	A	.	C	.	A	A	.	.	G	.	.	C	.	A	.	.	.	.	.	.	.	C	.	.	G	T	.	.	.	.	T	A	T	.	.	.	.	.	.
C17: 12 S146M. × varia S155M. × varia S159M. sativa S168M. sativa S158M. × varia S162M. sativa S171M. sativa S174M. sativa S177M. sativa S183M. sativa S191M. sativa S379M. sativa	C17	T	G	.	.	.	A	G	.	T	A	.	C	.	A	A	.	.	G	.	.	C	.	A	.	.	.	.	.	.	.	C	.	.	G	T	.	.	.	.	T	A	T	.	.	.	.	.	.
C18: 1 S142M. × varia	C18	T	G	.	.	.	A	G	.	T	A	.	C	.	A	A	.	.	G	.	.	C	.	A	.	.	.	.	.	.	.	C	.	.	G	T	.	.	.	.	T	A	T	.	.	.	.	.	.
C19: 1 S374M. sativa	C19	T	G	.	.	.	A	G	.	T	A	.	C	.	A	A	.	.	G	.	.	C	.	A	.	.	.	.	.	.	.	C	.	.	G	T	.	.	.	.	T	A	T	.	.	.	.	.	.
C20: 3 S249M. platycarpos S250M. platycarpos S251M. platycarpos	C20	T	G	.	.	.	.	G	.	.	A	.	C	.	A	A	.	.	G	.	.	.	.	.	T	.	.	.	.	.	.	C	.	.	G	.	G	.	.	.	.	A	T	.	.	.	.	.	C
C21: 10 S254M. polymorpha S255M. polymorpha S256M. polymorpha S258M. polymorpha S259M. polymorpha S260M. polymorpha S261M. polymorpha S262M. polymorpha S263M. polymorpha S264M. polymorpha	C21	G	G	.	.	.	.	G	.	.	A	.	C	.	A	A	.	.	G	C	.	.	.	.	.	.	.	.	G	.	.	C	.	.	G	.	.	.	.	T	.	A	T	C	G	.	.	.	.
C22: 3 S272M. minima S273M. minima S276M. minima	C22	T	G	C	.	.	.	G	.	.	A	.	C	.	A	A	C	.	G	.	.	.	.	.	C	.	.	.	.	G	.	C	.	.	G	.	.	.	.	.	.	A	T	.	.	.	.	.	.
C23: 3 S243T. cachemiriana S252T. cachemiriana S253T. cachemiriana	C23	T	G	.	.	G	.	.	.	.	.	.	.	T	.	.	.	.	.	.	.	.	.	.	.	A	A	.	.	.	.	.	.	.	T	.	.	.	.	.	.	.	.	.	.	T	T	G	.
C24: 11 S381T. fimbriata S382T. fimbriata S383T. fimbriata S384T. fimbriata S244T. fimbriata S245T. fimbriata S246T. emodi S247T. emodi S248T. emodi S385T. emodi S386T. emodi	C24	T	G	.	.	G	.	.	.	.	.	.	.	T	.	.	.	.	G	.	.	.	.	.	.	A	A	.	.	.	.	.	.	.	T	.	.	.	.	.	.	.	.	.	.	.	.	G	.
		H1 as the reference, dot represents the same allele with the reference
[truncated: 235 more columns]
